# Supplementary material for: Scent of a Dragonfly: Sex Recognition in a Polymorphic Coenagrionid
Source: PLoS One. 2015 Aug 25;10(8):e0136697. doi: 10.1371/journal.pone.0136697 (PMC4549108; doi:10.1371/journal.pone.0136697)
Supplement: S1 Dataset — (XLSX) [file pone.0136697.s001.xlsx]

## Sheet: preliminary data
test	duration (sec)
2 androchromes + 2 gynochromes	0
2 androchromes + 2 gynochromes	6
2 androchromes + 2 gynochromes	0
2 androchromes + 2 gynochromes	610
2 androchromes + 2 gynochromes	0
2 androchromes + 2 gynochromes	0
2 androchromes + 2 gynochromes	617
2 androchromes + 2 gynochromes	583
2 androchromes + 2 gynochromes	0
2 androchromes + 2 gynochromes	0
2 androchromes + 2 gynochromes	154
2 androchromes + 2 gynochromes	0
2 androchromes + 2 gynochromes	133
2 androchromes + 2 gynochromes	443
2 androchromes + 2 gynochromes	59
2 androchromes + 2 gynochromes	74
2 androchromes + 2 gynochromes	1081
2 androchromes + 2 gynochromes	0
2 androchromes + 2 gynochromes	0
control	0
control	0
control	288
control	0
control	0
control	358
control	227
control	127
control	3
control	1
control	0
control	0
control	254
control	474
control	0
control	41
control	0
control	34
control	0
control	0
control	0
control	308
control	0
control	0
control	584

## Sheet: data for fig2a (residence time)
test	duration (sec)
control	0
control	0
control	288
control	0
control	0
control	358
control	227
control	127
control	3
control	1
control	0
control	0
control	254
control	474
control	0
control	41
control	0
control	34
control	0
control	0
control	0
control	308
control	0
control	0
control	584
2 androchromes + 6 gynochromes	330
2 androchromes + 6 gynochromes	622
2 androchromes + 6 gynochromes	0
2 androchromes + 6 gynochromes	120
2 androchromes + 6 gynochromes	0
2 androchromes + 6 gynochromes	736
2 androchromes + 6 gynochromes	228
2 androchromes + 6 gynochromes	0
2 androchromes + 6 gynochromes	657
2 androchromes + 6 gynochromes	82
2 androchromes + 6 gynochromes	0
2 androchromes + 6 gynochromes	259
2 androchromes + 6 gynochromes	0
2 androchromes + 6 gynochromes	2
2 androchromes + 6 gynochromes	829
2 androchromes + 6 gynochromes	768
2 androchromes + 6 gynochromes	372
2 androchromes + 6 gynochromes	532
2 androchromes + 6 gynochromes	869
2 androchromes + 6 gynochromes	250
2 androchromes + 6 gynochromes	90
2 androchromes + 6 gynochromes	1141
2 androchromes + 6 gynochromes	458
2 androchromes + 6 gynochromes	773
2 androchromes + 6 gynochromes	0
2 androchromes + 6 gynochromes	660
2 androchromes + 6 gynochromes	870
8 males	35
8 males	0
8 males	0
8 males	0
8 males	10
8 males	640
8 males	478
8 males	0
8 males	0
8 males	179
8 males	0
8 males	2
8 males	0
8 males	0
8 males	0
8 males	31
8 males	0
8 males	262
8 males	0
8 males	2
8 males	0
8 males	286
8 males	973
8 males	157
8 males	0
8 males	0
8 males	311

## Sheet: data for fig 2b (choice)
Experiments	n	n choice	% choice
2 androchromes + 6 gynochromes	27	20	74.0741
control	25	8	32
8 males	27	8	29.6296

## Sheet: data for fig 3 (residence time)
male raising group	test	duration (sec)
gynochromes	gynochromes	0
gynochromes	gynochromes	522
gynochromes	gynochromes	0
gynochromes	gynochromes	89
gynochromes	gynochromes	0
gynochromes	gynochromes	63
gynochromes	gynochromes	0
gynochromes	gynochromes	111
gynochromes	gynochromes	0
gynochromes	gynochromes	495
gynochromes	gynochromes	905
gynochromes	gynochromes	0
gynochromes	gynochromes	0
gynochromes	gynochromes	74
gynochromes	gynochromes	0
gynochromes	gynochromes	0
gynochromes	gynochromes	190
gynochromes	gynochromes	0
gynochromes	gynochromes	180
gynochromes	gynochromes	0
gynochromes	gynochromes	387
gynochromes	gynochromes	111
gynochromes	gynochromes	96
androchromes	gynochromes	0
androchromes	gynochromes	491
androchromes	gynochromes	107
androchromes	gynochromes	0
androchromes	gynochromes	0
androchromes	gynochromes	958
androchromes	gynochromes	0
androchromes	gynochromes	238
androchromes	gynochromes	0
androchromes	gynochromes	75
androchromes	gynochromes	0
androchromes	gynochromes	961
androchromes	gynochromes	0
androchromes	gynochromes	5
androchromes	gynochromes	0
androchromes	gynochromes	0
gynochromes	control	0
gynochromes	control	0
gynochromes	control	840
gynochromes	control	0
gynochromes	control	0
gynochromes	control	0
gynochromes	control	0
androchromes	gynochromes	0
androchromes	gynochromes	0
androchromes	gynochromes	110
androchromes	gynochromes	39
androchromes	gynochromes	261
androchromes	gynochromes	0
androchromes	gynochromes	161
androchromes	gynochromes	99
androchromes	gynochromes	712
androchromes	gynochromes	236
gynochromes	gynochromes	290
gynochromes	gynochromes	22
gynochromes	control	0
gynochromes	control	0
gynochromes	control	0
gynochromes	control	789
gynochromes	control	0
gynochromes	control	1
gynochromes	control	433
gynochromes	control	0
gynochromes	control	0
gynochromes	control	0
gynochromes	control	0
gynochromes	control	196
gynochromes	control	322
gynochromes	control	0
gynochromes	control	0
gynochromes	control	0
gynochromes	control	0
gynochromes	androchromes	522
gynochromes	androchromes	1124
gynochromes	androchromes	0
gynochromes	androchromes	1025
gynochromes	androchromes	385
gynochromes	androchromes	0
androchromes	control	0
androchromes	control	0
androchromes	control	0
androchromes	control	0
androchromes	control	0
androchromes	control	0
androchromes	control	0
androchromes	control	0
androchromes	control	0
androchromes	control	0
androchromes	control	0
androchromes	control	594
androchromes	control	0
androchromes	control	1142
androchromes	control	571
androchromes	control	0
androchromes	control	0
androchromes	control	0
androchromes	control	0
androchromes	control	0
androchromes	control	0
androchromes	control	636
androchromes	control	0
androchromes	control	0
androchromes	control	610
androchromes	control	0
gynochromes	androchromes	0
gynochromes	androchromes	287
gynochromes	androchromes	0
gynochromes	androchromes	990
gynochromes	androchromes	796
gynochromes	androchromes	0
gynochromes	androchromes	0
gynochromes	androchromes	0
gynochromes	androchromes	0
gynochromes	androchromes	534
gynochromes	androchromes	0
gynochromes	androchromes	738
gynochromes	androchromes	64
gynochromes	androchromes	0
gynochromes	androchromes	962
gynochromes	androchromes	294
gynochromes	androchromes	66
gynochromes	androchromes	1114
gynochromes	androchromes	1154
gynochromes	androchromes	329
gynochromes	androchromes	106
gynochromes	androchromes	33
androchromes	androchromes	1090
androchromes	androchromes	0
androchromes	androchromes	0
androchromes	androchromes	0
androchromes	androchromes	782
androchromes	androchromes	384
androchromes	androchromes	528
androchromes	androchromes	172
androchromes	androchromes	465
androchromes	androchromes	604
androchromes	androchromes	0
androchromes	androchromes	0
androchromes	androchromes	131
males	gynochromes	0
males	gynochromes	808
males	gynochromes	1
males	gynochromes	0
males	gynochromes	0
males	gynochromes	431
males	gynochromes	1005
males	gynochromes	97
males	gynochromes	794
males	gynochromes	3
males	gynochromes	78
males	gynochromes	0
males	gynochromes	0
males	gynochromes	99
males	gynochromes	646
males	gynochromes	0
males	gynochromes	93
males	gynochromes	213
males	gynochromes	1128
males	androchromes	54
males	androchromes	21
males	androchromes	694
males	androchromes	77
males	androchromes	272
males	androchromes	522
males	androchromes	0
males	androchromes	380
males	androchromes	0
males	androchromes	275
males	androchromes	141
males	androchromes	0
males	androchromes	0
males	androchromes	803
males	androchromes	693
males	androchromes	689
males	androchromes	808
males	control	52
males	control	0
males	control	0
males	control	218
males	control	141
males	control	0
males	control	0
males	control	73
males	control	0
males	control	116
males	control	0
males	control	0
males	control	0
males	control	0
males	control	0
males	control	789
males	control	0
males	gynochromes	0
males	gynochromes	31
males	gynochromes	608
males	gynochromes	155
males	gynochromes	0
males	gynochromes	0
males	control	0
males	control	0
males	control	0
males	control	0
males	control	0
males	control	0
males	control	0
males	control	453
males	control	305
males	control	0
males	males	0
males	males	525
males	males	0
males	males	0
males	males	0
males	males	0
males	males	355
males	males	0
males	males	314
males	males	199
males	males	119
males	males	0
males	males	282
males	males	0
males	males	0
males	males	0
males	males	0
males	males	0
males	males	0
males	males	0
males	males	0
males	males	0

## Sheet: data for fig 4 (choice)
Experiments	n	n choice	% choice
males raised with gynochromes vs gynochromes	25	13	52
males raised with gynochromes vs androchromes	28	17	60.7143
males raised with gynochromes vs control	24	5	20.8333
males raised with androchromes vs gynochromes	26	12	46.1538
males raised with androchromes vs androchromes	13	8	61.5385
males raised with androchromes vs control	26	5	19.2308
males raised with males vs gynochromes	25	13	52
males raised with males vs androchromes	17	12	70.5882
males raised with males vs control	27	7	25.9259
males raised with males vs males	22	6	27.2727

## Sheet: data for fig 5 (EAG responses)
extract	EAG response (mV)
solvent	-0.03
androchromes	-0.02
gynochromes	-0.024
males	-0.011
solvent	-0.012
androchromes	-0.021
gynochromes	-0.018
males	-0.009
solvent	-0.021
androchromes	-0.027
males	-0.033
gynochromes	-0.027
solvent	-0.028
androchromes	-0.034
gynochromes	-0.013
males	-0.022
solvent	-0.029
androchromes	-0.031
gynochromes	-0.032
males	-0.033
solvent	-0.016
androchromes	-0.023
gynochromes	-0.015
males	-0.015
solvent	-0.028
androchromes	-0.035
gynochromes	-0.029
males	-0.027
solvent	-0.031
androchromes	-0.033
males	-0.03
gynochromes	-0.033
solvent	-0.028
androchromes	-0.041
males	-0.036
gynochromes	-0.039
solvent	-0.024
males	-0.022
gynochromes	-0.035
androchromes	-0.034
gynochromes	-0.026
solvent	-0.017
androchromes	-0.037
gynochromes	-0.044
males	-0.028
solvent	-0.043
androchromes	-0.059
males	-0.038
gynochromes	-0.052
solvent	-0.019
androchromes	-0.052
gynochromes	-0.008
males	-0.016
solvent	-0.018
androchromes	-0.013
androchromes	-0.024
males	-0.067
solvent	-0.018
gynochromes	-0.041
androchromes	-0.074
solvent	-0.019
males	-0.017
gynochromes	-0.026
solvent	-0.012
gynochromes	-0.073
androchromes	-0.111
gynochromes	-0.008
solvent	-0.017
androchromes	-0.041
males	-0.01
gynochromes	-0.012
solvent	-0.024
androchromes	-0.023
males	-0.038
gynochromes	-0.027
solvent	-0.016
males	-0.028
solvent	-0.017
androchromes	-0.021
males	-0.02
gynochromes	-0.012
solvent	-0.013
males	-0.013
androchromes	-0.015
gynochromes	-0.019
solvent	-0.01
gynochromes	-0.011
males	-0.012
androchromes	-0.011
solvent	-0.023
androchromes	-0.027
males	-0.014
gynochromes	-0.047
solvent	-0.018
males	-0.03
androchromes	-0.032
solvent	-0.002
males	-0.021
gynochromes	-0.039
androchromes	-0.011
solvent	-0.016
gynochromes	-0.029
males	-0.042
androchromes	-0.048
solvent	-0.023
males	-0.042
gynochromes	-0.059
androchromes	-0.034
males	-0.044
solvent	-0.043
gynochromes	-0.054
androchromes	-0.062
solvent	-0.043
solvent	-0.011
males	-0.038
gynochromes	-0.042
androchromes	-0.019
solvent	-0.029
androchromes	-0.022
males	-0.03
gynochromes	-0.024
solvent	-0.029
androchromes	-0.028
males	-0.026
gynochromes	-0.046
solvent	-0.011
males	-0.026
androchromes	-0.026
gynochromes	-0.028
solvent	-0.023
gynochromes	-0.03
males	-0.02
androchromes	-0.023
solvent	-0.029
androchromes	-0.027
gynochromes	-0.027
males	-0.012
solvent	-0.016
androchromes	-0.016
gynochromes	-0.018
males	-0.013
solvent	-0.017
gynochromes	-0.021
androchromes	-0.011
males	-0.01
solvent	-0.021
gynochromes	-0.022
males	-0.01
androchromes	-0.024
solvent	-0.007
androchromes	-0.007
gynochromes	-0.013
males	-0.017
solvent	-0.005
gynochromes	-0.012
males	-0.015
androchromes	-0.013
solvent	-0.01
androchromes	-0.015
males	-0.024
gynochromes	-0.019
solvent	-0.002
gynochromes	-0.015
androchromes	-0.01
males	-0.016
solvent	-0.019
androchromes	-0.021
males	-0.012
gynochromes	-0.024
solvent	-0.015
males	-0.027
androchromes	-0.021
gynochromes	-0.021
solvent	-0.018
gynochromes	-0.019
androchromes	-0.018
males	-0.01
solvent	-0.016
androchromes	-0.014
gynochromes	-0.022
males	-0.022
solvent	-0.025
males	-0.005
gynochromes	-0.015
androchromes	-0.014
solvent	-0.028
androchromes	-0.028
gynochromes	-0.024
males	-0.022
solvent	-0.015
gynochromes	-0.03
androchromes	-0.027
males	-0.016
solvent	-0.019
males	-0.025
androchromes	-0.023
gynochromes	-0.039
solvent	-0.023
gynochromes	-0.03
androchromes	-0.032
males	-0.03
solvent	-0.031
androchromes	-0.029
males	-0.037
gynochromes	-0.034
solvent	-0.01
gynochromes	-0.034
androchromes	-0.036
males	-0.024
solvent	-0.024
males	-0.033
androchromes	-0.026
gynochromes	-0.029
solvent	-0.023
androchromes	-0.019
gynochromes	-0.039
males	-0.016
solvent	-0.016
androchromes	-0.028
males	-0.029
gynochromes	-0.036
solvent	-0.009
gynochromes	-0.006
males	-0.03
androchromes	-0.018
solvent	-0.011
androchromes	-0.014
gynochromes	-0.022
males	-0.033
solvent	-0.026
males	-0.013
androchromes	-0.038
gynochromes	-0.025
